# Supplementary material for: Education and Provision of a Pest Management Tool Kit to Residents in Low-Income Housing: Effect on Cockroach Reduction
Source: Insects. 2026 May 9;17(5):483. doi: 10.3390/insects17050483 (PMC13207210; doi:10.3390/insects17050483)
Supplement: Supplementary file 1 [file insects-17-00483-s001.zip]

Archive with 1 entries (1 files):
- insects-4103818-supplementary.pdf
